# Supplementary material for: Dysbiosis of gut microbiota in C57BL/6-Lepem1hwl/Korl mice during microplastics-caused hepatic metabolism disruption
Source: PLoS One. 2025 Nov 20;20(11):e0336627. doi: 10.1371/journal.pone.0336627 (PMC12633882; doi:10.1371/journal.pone.0336627)
Supplement: S1 File — (ZIP) [file pone.0336627.s001.zip]

Archive with 2 entries (2 files):
- Supporting Information/Original Images_v1.pptx
- Supporting Information/Supporting Material_v2_M.xlsx
