# Supplementary material for: Dysbiosis of gut microbiota in C57BL/6-Lepem1hwl/Korl mice during microplastics-caused hepatic metabolism disruption
Source: PLoS One. 2025 Nov 20;20(11):e0336627. doi: 10.1371/journal.pone.0336627 (PMC12633882; doi:10.1371/journal.pone.0336627)
Supplement: S1 File — (ZIP) [file pone.0336627.s001.zip › Supporting Information/Supporting Material_v2_M.xlsx]

## Sheet: Fig.1B
figure
	Ve WT			Ve KO
	0			0
	MPs WT			MPs KO
	148	1		176	14
	151	1		180		3
	154	2		181	18
	159	2		183	11
	165	1		186		19
	170	1		190	8
	average	1.33333		average	12.75
	st	0.516398		st	4.272
Normality Test
VAR00001		Kolmogorov-Smirnova			Shapiro-Wilk
		Statistic	df	Sig. (2-tailed)	Statistic	df	Sig. (2-tailed)
VAR00002	1.00	0.254289	5	.200*	0.80299	5	0.0856926
	2.00	0.158966	4		0.992534	4	0.970071
*. This is a lower bound of the true significance
a. Lilliefors Significance Correction

## Sheet: Fig.1C
	Number of lipid droplet (ea)
		WT Vehicle		WT MP		Lep KO Vehicle		Lep KO MP
	av	0		0		117.6		88
	st	0		0		24.3031		9.30054
	Steatosis area (%)
		WT Vehicle		WT MP		Lep KO Vehicle		Lep KO MP
	av	0.8782		6.226		33.4449		24.5447
	st	0.105583		1.16644		1.54404		2.42758

## Sheet: Fig.2B
		WT								KO											Actinomycetota	Firmicutes	Bacteroidota	Campylobacterota	Candidatus Melainabacteria	Deferribacterota	Mycoplasmatota	Pseudomonadota	Thermodesulfobacteriota	Verrucomicrobia	Etc
		Vehicle		average	st	MP		average	st	Vehicle		average	st	MP		average	st		WT	Vehicle	0.1	39.1	42.6	6.2	0.1	0.5	1.2	1.1	0.6	6.8	1.5
	Actinomycetota	0.1	0.2	0.15	0.0707107	0.2	0.1	0.15	0.0707107	0.1	0.1	0.1	0	0.2	0.2	0.2	0				0.2	36	38.8	0.3	0.2	0.1	0	0.5	0.3	20.2	3.3
	Firmicutes	39.1	36	37.55	2.19203	41.1	49	45.05	5.58614	57.2	52.8	55	3.11127	49.1	55.9	52.5	4.80833			average	0.15	37.55	40.7	3.25	0.15	0.3	0.6	0.8	0.45	13.5	2.4
	Bacteroidota	42.6	38.8	40.7	2.68701	48	44	46	2.82843	39.6	38.5	39.05	0.777817	41.5	35.3	38.4	4.38406			st	0.0707107	2.19203	2.68701	4.17193	0.0707107	0.282843	0.848528	0.424264	0.212132	9.47523	1.27279
	Campylobacterota	6.2	0.3	3.25	4.17193	2	3.8	2.9	1.27279	1.6	6.6	4.1	3.53553	0	5.1	2.55	3.60624			MP	0.2	41.1	48	2	0.2	0.3	2	0.7	0.2	0	5.2
	Candidatus Melainabacteria	0.1	0.2	0.15	0.0707107	0.2	0.1	0.15	0.0707107	0	0	0	0	0.5	0.3	0.4	0.141421				0.1	49	44	3.8	0.1	0	1.9	0	0.3	0	0.8
	Deferribacterota	0.5	0.1	0.3	0.282843	0.3	0	0.15	0.212132	0	0	0	0	0.5	1.7	1.1	0.848528			average	0.15	45.05	46	2.9	0.15	0.15	1.95	0.35	0.25	0	3
	Mycoplasmatota	1.2	0	0.6	0.848528	2	1.9	1.95	0.0707107	0.3	0.8	0.55	0.353553	6.1	0.1	3.1	4.24264			st	0.0707107	5.58614	2.82843	1.27279	0.0707107	0.212132	0.0707107	0.494975	0.0707107	0	3.11127
	Pseudomonadota	1.1	0.5	0.8	0.424264	0.7	0	0.35	0.494975	0.2	0	0.1	0.141421	0.2	0	0.1	0.141421		KO	Vehicle	0.1	57.2	39.6	1.6	0	0	0.3	0.2	0	0	0.9
	Thermodesulfobacteriota	0.6	0.3	0.45	0.212132	0.2	0.3	0.25	0.0707107	0	0.8	0.4	0.565685	0.2	1	0.6	0.565685				0.1	52.8	38.5	6.6	0	0	0.8	0	0.8	0	0.3
	Verrucomicrobia	6.8	20.2	13.5	9.47523	0	0	0	0	0	0	0	0	0	0	0	0			average	0.1	55	39.05	4.1	0	0	0.55	0.1	0.4	0	0.6
	Etc	1.5	3.3	2.4	1.27279	5.2	0.8	3	3.11127	0.9	0.3	0.6	0.424264	1.7	0.4	1.05	0.919239			st	0	3.11127	0.777817	3.53553	0	0	0.353553	0.141421	0.565685	0	0.424264
																				MP	0.2	49.1	41.5	0	0.5	0.5	6.1	0.2	0.2	0	1.7
																					0.2	55.9	35.3	5.1	0.3	1.7	0.1	0	1	0	0.4
																				average	0.2	52.5	38.4	2.55	0.4	1.1	3.1	0.1	0.6	0	1.05
																				st	0	4.80833	4.38406	3.60624	0.141421	0.848528	4.24264	0.141421	0.565685	0	0.919239
																			Vehicle 비교
																			WT vehicle 비교

## Sheet: Fig.3B
							#DIV/0!		#DIV/0!		#DIV/0!		#DIV/0!
							#DIV/0!		#DIV/0!		#DIV/0!		#DIV/0!
						Total	obob_WT	obob_WT2	obob_MPs_WT	obob_MPs_WT2	obob_KO	obob_KO2	obob_MPs_KO	obob_MPs_KO2
				Legend	Taxonomy	%	%	%	%	%	%	%	%	%
					Bacteria;__Actinomycetota;__Actinomycetes;__Mycobacteriales;__Corynebacteriaceae;__Corynebacterium	0.001	0	0.001	0.001	0	0	0	0.001	0.001
						av	0.0005		0.0005		0		0.001
						st	0.000707107		0.000707107		0		0
					Bacteria;__Actinomycetota;__Coriobacteriia;__Coriobacteriales;__Atopobiaceae;__Granulimonas	0	0	0	0	0	0	0	0	0
						av	0		0		0		0
						st	0		0		0		0
					Bacteria;__Actinomycetota;__Coriobacteriia;__Coriobacteriales;__Atopobiaceae;__Leptogranulimonas	0	0	0.001	0	0	0	0	0	0
						av	0.0005		0		0		0
						st	0.000707107		0		0		0
					Bacteria;__Actinomycetota;__Coriobacteriia;__Coriobacteriales;__Coriobacteriaceae;__Parvibacter	0	0	0	0	0	0	0	0	0
						av	0		0		0		0
						st	0		0		0		0
					Bacteria;__Actinomycetota;__Coriobacteriia;__Eggerthellales;__Eggerthellaceae;__Adlercreutzia	0	0	0	0	0	0	0	0	0.001
						av	0		0		0		0.0005
						st	0		0		0		0.000707107
					Bacteria;__Actinomycetota;__Coriobacteriia;__Eggerthellales;__Eggerthellaceae;__Arabiibacter	0	0	0	0	0	0	0	0	0
						av	0		0		0		0
						st	0		0		0		0
					Bacteria;__Actinomycetota;__Coriobacteriia;__Eggerthellales;__Eggerthellaceae;__Berryella	0	0	0	0	0	0	0	0	0
						av	0		0		0		0
						st	0		0		0		0
					Bacteria;__Actinomycetota;__Coriobacteriia;__Eggerthellales;__Eggerthellaceae;__Enteroscipio	0	0	0	0.001	0	0	0	0.001	0.001
						av	0		0.0005		0		0.001
						st	0		0.000707107		0		0
					Bacteria;__Actinomycetota;__Coriobacteriia;__Eggerthellales;__Eggerthellaceae;__Xiamenia	0	0.001	0	0.001	0	0	0	0	0
						av	0.0005		0.0005		0		0
						st	0.000707107		0.000707107		0		0
					Bacteria;__Bacillota;__Bacilli;__Lactobacillales;__Enterococcaceae;__Enterococcus	0	0	0	0	0	0	0	0	0
				av		av	0		0		0		0
				st		st	0		0		0		0
					Bacteria;__Bacillota;__Bacilli;__Lactobacillales;__Lactobacillaceae;__Lactobacillus	0.028	0.074	0.004	0.012	0	0.002	0.001	0.081	0.049
						av	0.039		0.006		0.0015		0.065
						st	0.0494975		0.00848528		0.000707107		0.0226274
					Bacteria;__Bacillota;__Bacilli;__Lactobacillales;__Lactobacillaceae;__Ligilactobacillus	0.025	0.003	0.002	0.004	0.026	0.146	0.009	0.003	0.004
						av	0.0025		0.015		0.0775		0.0035
						st	0.000707107		0.0155563		0.0968736		0.000707107
					Bacteria;__Bacillota;__Bacilli;__Lactobacillales;__Lactobacillaceae;__Limosilactobacillus	0.013	0.012	0.001	0	0	0.021	0.001	0.045	0.027
						av	0.0065		0		0.011		0.036
						st	0.00777817		0		0.0141421		0.0127279
					Bacteria;__Bacillota;__Bacilli;__Lactobacillales;__Streptococcaceae;__Streptococcus	0.001	0	0	0	0	0	0.004	0	0.002
						av	0		0		0.002		0.001
						st	0		0		0.00282843		0.00141421
					Bacteria;__Bacillota;__Clostridia;__Eubacteriales;__;__Flintibacter	0.005	0.001	0.004	0.003	0.007	0.003	0.009	0.007	0.009
						av	0.0025		0.005		0.006		0.008
						st	0.00212132		0.00282843		0.00424264		0.00141421
					Bacteria;__Bacillota;__Clostridia;__Eubacteriales;__;__Intestinimonas	0.004	0.003	0.005	0.009	0.002	0.001	0.004	0.003	0.004
						av	0.004		0.0055		0.0025		0.0035
						st	0.00141421		0.00494975		0.00212132		0.000707107
					Bacteria;__Bacillota;__Clostridia;__Eubacteriales;__;__Natranaerovirga	0	0	0	0	0	0	0	0.001	0
						av	0		0		0		0.0005
						st	0		0		0		0.000707107
					Bacteria;__Bacillota;__Clostridia;__Eubacteriales;__Christensenellaceae;__Christensenella	0.007	0.009	0.001	0.018	0.018	0.005	0.001	0.004	0
						av	0.005		0.018		0.003		0.002
						st	0.00565685		0		0.00282843		0.00282843
					Bacteria;__Bacillota;__Clostridia;__Eubacteriales;__Christensenellaceae;__Gehongia	0	0	0	0	0	0	0	0	0
						av	0		0		0		0
						st	0		0		0		0
					Bacteria;__Bacillota;__Clostridia;__Eubacteriales;__Christensenellaceae;__Guopingia	0.001	0	0	0.001	0	0.001	0	0.001	0.001
						av	0		0.0005		0.0005		0.001
						st	0		0.000707107		0.000707107		0
					Bacteria;__Bacillota;__Clostridia;__Eubacteriales;__Christensenellaceae;__Luoshenia	0.001	0.002	0	0.001	0.001	0.001	0.001	0.001	0
						av	0.001		0.001		0.001		0.0005
						st	0.00141421		0		0		0.000707107
					Bacteria;__Bacillota;__Clostridia;__Eubacteriales;__Clostridiaceae;__Butyricicoccus	0.004	0.003	0.001	0.009	0.009	0.002	0.001	0.001	0.005
						av	0.002		0.009		0.0015		0.003
						st	0.00141421		0		0.000707107		0.00282843
					Bacteria;__Bacillota;__Clostridia;__Eubacteriales;__Clostridiaceae;__Clostridium	0.008	0.004	0.018	0.008	0.005	0.015	0.004	0.004	0.009
						av	0.011		0.0065		0.0095		0.0065
						st	0.00989949		0.00212132		0.00777817		0.00353553
					Bacteria;__Bacillota;__Clostridia;__Eubacteriales;__Clostridiaceae;__Falcatimonas	0	0	0	0	0	0	0	0	0
						av	0		0		0		0
						st	0		0		0		0
					Bacteria;__Bacillota;__Clostridia;__Eubacteriales;__Clostridiaceae;__Hungatella	0.003	0.004	0.013	0.001	0.001	0	0.003	0.005	0.001
						av	0.0085		0.001		0.0015		0.003
						st	0.00636396		0		0.00212132		0.00282843
					Bacteria;__Bacillota;__Clostridia;__Eubacteriales;__Eubacteriaceae;__Eubacterium	0.002	0.004	0.004	0.003	0	0.001	0.003	0	0.001
						av	0.004		0.0015		0.002		0.0005
						st	0		0.00212132		0.00141421		0.000707107
					Bacteria;__Bacillota;__Clostridia;__Eubacteriales;__Eubacteriaceae;__Intestinibacillus	0.002	0.002	0.001	0.001	0.006	0.005	0	0.002	0.001
						av	0.0015		0.0035		0.0025		0.0015
						st	0.000707107		0.00353553		0.00353553		0.000707107
					Bacteria;__Bacillota;__Clostridia;__Eubacteriales;__Eubacteriales Family XIII. Incertae Sedis;__Aminipila	0	0	0	0	0	0	0	0	0
						av	0		0		0		0
						st	0		0		0		0
					Bacteria;__Bacillota;__Clostridia;__Eubacteriales;__Eubacteriales Family XIII. Incertae Sedis;__Emergencia	0	0	0	0	0	0	0	0	0
						av	0		0		0		0
						st	0		0		0		0
					Bacteria;__Bacillota;__Clostridia;__Eubacteriales;__Eubacteriales Family XIII. Incertae Sedis;__Ihubacter	0	0.001	0	0	0	0	0	0	0
						av	0.0005		0		0		0
						st	0.000707107		0		0		0
					Bacteria;__Bacillota;__Clostridia;__Eubacteriales;__Eubacteriales Family XIII. Incertae Sedis;__Sinanaerobacter	0	0	0	0	0	0	0	0	0
						av	0		0		0		0
						st	0		0		0		0
					Bacteria;__Bacillota;__Clostridia;__Eubacteriales;__Eubacteriales Family XIII. Incertae Sedis;__Zhenpiania	0	0	0	0	0	0	0.001	0	0.001
						av	0		0		0.0005		0.0005
						st	0		0		0.000707107		0.000707107
					Bacteria;__Bacillota;__Clostridia;__Eubacteriales;__Feifaniaceae;__Feifania	0.001	0.002	0	0.001	0	0.003	0.002	0.001	0.001
						av	0.001		0.0005		0.0025		0.001
						st	0.00141421		0.000707107		0.000707107		0
					Bacteria;__Bacillota;__Clostridia;__Eubacteriales;__Gracilibacteraceae;__Gracilibacter	0.001	0.001	0	0.001	0	0	0.001	0.005	0
						av	0.0005		0.0005		0.0005		0.0025
						st	0.000707107		0.000707107		0.000707107		0.00353553
					Bacteria;__Bacillota;__Clostridia;__Eubacteriales;__Lachnospiraceae;__Acetatifactor	0.02	0.013	0.005	0.023	0.028	0.01	0.053	0.011	0.017
						av	0.009		0.0255		0.0315		0.014
						st	0.00565685		0.00353553		0.0304056		0.00424264
					Bacteria;__Bacillota;__Clostridia;__Eubacteriales;__Lachnospiraceae;__Anaerocolumna	0.003	0.001	0.004	0.002	0.003	0.001	0	0.011	0.003
						av	0.0025		0.0025		0.0005		0.007
						st	0.00212132		0.000707107		0.000707107		0.00565685
					Bacteria;__Bacillota;__Clostridia;__Eubacteriales;__Lachnospiraceae;__Anaeromicropila	0.001	0	0.004	0.003	0	0	0	0.001	0.001
						av	0.002		0.0015		0		0.001
						st	0.00282843		0.00212132		0		0
					Bacteria;__Bacillota;__Clostridia;__Eubacteriales;__Lachnospiraceae;__Anaerosporobacter	0	0	0	0	0.001	0	0	0.001	0
						av	0		0.0005		0		0.0005
						st	0		0.000707107		0		0.000707107
					Bacteria;__Bacillota;__Clostridia;__Eubacteriales;__Lachnospiraceae;__Anaerotaenia	0.003	0.003	0	0.001	0.001	0.004	0	0.007	0.005
						av	0.0015		0.001		0.002		0.006
						st	0.00212132		0		0.00282843		0.00141421
					Bacteria;__Bacillota;__Clostridia;__Eubacteriales;__Lachnospiraceae;__Anaerotignum	0.008	0.005	0.002	0	0.004	0.005	0.034	0.009	0.004
						av	0.0035		0.002		0.0195		0.0065
						st	0.00212132		0.00282843		0.0205061		0.00353553
					Bacteria;__Bacillota;__Clostridia;__Eubacteriales;__Lachnospiraceae;__Blautia	0.001	0.001	0.001	0.002	0	0.001	0.002	0.003	0.002
						av	0.001		0.001		0.0015		0.0025
						st	0		0.00141421		0.000707107		0.000707107
					Bacteria;__Bacillota;__Clostridia;__Eubacteriales;__Lachnospiraceae;__Coprococcus	0.001	0.001	0	0	0	0	0.002	0.001	0.002
						av	0.0005		0		0.001		0.0015
						st	0.000707107		0		0.00141421		0.000707107
					Bacteria;__Bacillota;__Clostridia;__Eubacteriales;__Lachnospiraceae;__Dorea	0.002	0	0	0.005	0.002	0.001	0.002	0.003	0.001
						av	0		0.0035		0.0015		0.002
						st	0		0.00212132		0.000707107		0.00141421
					Bacteria;__Bacillota;__Clostridia;__Eubacteriales;__Lachnospiraceae;__Eisenbergiella	0.007	0	0.001	0.019	0.003	0.006	0.016	0.007	0.004
						av	0.0005		0.011		0.011		0.0055
						st	0.000707107		0.0113137		0.00707107		0.00212132
					Bacteria;__Bacillota;__Clostridia;__Eubacteriales;__Lachnospiraceae;__Enterocloster	0.004	0.003	0.006	0	0.001	0	0.007	0.008	0.01
						av	0.0045		0.0005		0.0035		0.009
						st	0.00212132		0.000707107		0.00494975		0.00141421
					Bacteria;__Bacillota;__Clostridia;__Eubacteriales;__Lachnospiraceae;__Faecalicatena	0.001	0.001	0	0.007	0.001	0	0	0.001	0
						av	0.0005		0.004		0		0.0005
						st	0.000707107		0.00424264		0		0.000707107
					Bacteria;__Bacillota;__Clostridia;__Eubacteriales;__Lachnospiraceae;__Faecalimonas	0	0	0	0	0	0	0	0	0
						av	0		0		0		0
						st	0		0		0		0
					Bacteria;__Bacillota;__Clostridia;__Eubacteriales;__Lachnospiraceae;__Frisingicoccus	0.002	0.004	0.002	0	0	0	0	0.005	0
						av	0.003		0		0		0.0025
						st	0.00141421		0		0		0.00353553
					Bacteria;__Bacillota;__Clostridia;__Eubacteriales;__Lachnospiraceae;__Fusimonas	0.011	0.002	0.002	0.011	0.021	0.018	0.014	0.003	0.014
						av	0.002		0.016		0.016		0.0085
						st	0		0.00707107		0.00282843		0.00777817
					Bacteria;__Bacillota;__Clostridia;__Eubacteriales;__Lachnospiraceae;__Jingyaoa	0.007	0.001	0.006	0.006	0.002	0.004	0.015	0.01	0.008
						av	0.0035		0.004		0.0095		0.009
						st	0.00353553		0.00282843		0.00777817		0.00141421
					Bacteria;__Bacillota;__Clostridia;__Eubacteriales;__Lachnospiraceae;__Jutongia	0.019	0.005	0.019	0	0.1	0.003	0.003	0.018	0.008
						av	0.012		0.05		0.003		0.013
						st	0.00989949		0.0707107		0		0.00707107
					Bacteria;__Bacillota;__Clostridia;__Eubacteriales;__Lachnospiraceae;__Kineothrix	0.056	0.049	0.018	0.035	0.044	0.032	0.144	0.07	0.056
						av	0.0335		0.0395		0.088		0.063
						st	0.0219203		0.00636396		0.079196		0.00989949
					Bacteria;__Bacillota;__Clostridia;__Eubacteriales;__Lachnospiraceae;__Lachnoclostridium	0.04	0.013	0.025	0.04	0.048	0.055	0.049	0.033	0.054
						qv	0.019		0.044		0.052		0.0435
						st	0.00848528		0.00565685		0.00424264		0.0148492
					Bacteria;__Bacillota;__Clostridia;__Eubacteriales;__Lachnospiraceae;__Lachnotalea	0	0	0	0	0	0	0	0	0
					Bacteria;__Bacillota;__Clostridia;__Eubacteriales;__Lachnospiraceae;__Lacrimispora	0.017	0.004	0.049	0.027	0.012	0.009	0.012	0.001	0.019
						av	0.0265		0.0195		0.0105		0.01
						st	0.0318198		0.0106066		0.00212132		0.0127279
					Bacteria;__Bacillota;__Clostridia;__Eubacteriales;__Lachnospiraceae;__Marvinbryantia	0	0	0.001	0	0	0	0	0.001	0.001
						av	0.0005		0		0		0.001
						st	0.000707107		0		0		0
					Bacteria;__Bacillota;__Clostridia;__Eubacteriales;__Lachnospiraceae;__Mediterraneibacter	0.007	0.005	0.003	0.015	0.008	0.006	0.007	0.01	0.003
						av	0.004		0.0115		0.0065		0.0065
						st	0.00141421		0.00494975		0.000707107		0.00494975
					Bacteria;__Bacillota;__Clostridia;__Eubacteriales;__Lachnospiraceae;__Merdimonas	0	0	0	0	0	0	0	0	0
						av	0		0		0		0
						st	0		0		0		0
					Bacteria;__Bacillota;__Clostridia;__Eubacteriales;__Lachnospiraceae;__Muricomes	0.001	0.002	0	0.001	0.001	0	0.001	0.001	0
						av	0.001		0.001		0.0005		0.0005
						st	0.00141421		0		0.000707107		0.000707107
					Bacteria;__Bacillota;__Clostridia;__Eubacteriales;__Lachnospiraceae;__Murimonas	0.003	0.004	0	0.003	0	0.001	0.001	0.012	0
						av	0.002		0.0015		0.001		0.006
						st	0.00282843		0.00212132		0		0.00848528
					Bacteria;__Bacillota;__Clostridia;__Eubacteriales;__Lachnospiraceae;__Qiania	0	0	0	0	0	0	0.001	0	0
						av	0		0		0.0005		0
						st	0		0		0.000707107		0
					Bacteria;__Bacillota;__Clostridia;__Eubacteriales;__Lachnospiraceae;__Roseburia	0.012	0.001	0.003	0.003	0.02	0.031	0.015	0.005	0.015
						av	0.002		0.0115		0.023		0.01
						st	0.00141421		0.0120208		0.0113137		0.00707107
					Bacteria;__Bacillota;__Clostridia;__Eubacteriales;__Lachnospiraceae;__Simiaoa	0.007	0	0.001	0.003	0.009	0.017	0.018	0.001	0.01
						av	0.0005		0.006		0.0175		0.0055
						st	0.000707107		0.00424264		0.000707107		0.00636396
					Bacteria;__Bacillota;__Clostridia;__Eubacteriales;__Lachnospiraceae;__Sporofaciens	0.013	0.004	0.011	0.016	0.033	0.009	0.014	0.015	0.005
						av	0.0075		0.0245		0.0115		0.01
						st	0.00494975		0.0120208		0.00353553		0.00707107
					Bacteria;__Bacillota;__Clostridia;__Eubacteriales;__Lachnospiraceae;__Tyzzerella	0	0	0	0.001	0.001	0	0	0	0
						av	0		0.001		0		0
						st	0		0		0		0
					Bacteria;__Bacillota;__Clostridia;__Eubacteriales;__Lachnospiraceae;__Variimorphobacter	0	0.001	0	0.001	0	0	0	0	0
						av	0.0005		0.0005		0		0
						st	0.000707107		0.000707107		0		0
					Bacteria;__Bacillota;__Clostridia;__Eubacteriales;__Lachnospiraceae;__Velocimicrobium	0.019	0.001	0.04	0	0	0	0	0	0.11
						av	0.0205		0		0		0.055
						st	0.0275772		0		0		0.0777817
					Bacteria;__Bacillota;__Clostridia;__Eubacteriales;__Lachnospiraceae;__Waltera	0.001	0	0.001	0.002	0.003	0	0.001	0.001	0
						av	0.0005		0.0025		0.0005		0.0005
						st	0.000707107		0.000707107		0.000707107		0.000707107
					Bacteria;__Bacillota;__Clostridia;__Eubacteriales;__Lachnospiraceae;__Wansuia	0.002	0	0.001	0.006	0	0	0	0.004	0.001
						av	0.0005		0.003		0		0.0025
						st	0.000707107		0.00424264		0		0.00212132
		genus 이름이 없음			Bacteria;__Bacillota;__Clostridia;__Eubacteriales;__Oscillospiraceae;__	0.006	0.018	0.011	0.005	0.004	0.002	0.003	0.006	0.002
						av	0.0145		0.0045		0.0025		0.004
						st	0.00494975		0.000707107		0.000707107		0.00282843
					Bacteria;__Bacillota;__Clostridia;__Eubacteriales;__Oscillospiraceae;__Acetivibrio	0	0	0	0	0	0	0	0	0.001
						av	0		0		0		0.0005
						st	0		0		0		0.000707107
					Bacteria;__Bacillota;__Clostridia;__Eubacteriales;__Oscillospiraceae;__Acutalibacter	0.001	0.001	0	0.004	0.003	0	0.002	0	0.002
						av	0.0005		0.0035		0.001		0.001
						st	0.000707107		0.000707107		0.00141421		0.00141421
					Bacteria;__Bacillota;__Clostridia;__Eubacteriales;__Oscillospiraceae;__Anaerobacterium	0	0	0.001	0	0	0	0	0.001	0
						av	0.0005		0		0		0.0005
						st	0.000707107		0		0		0.000707107
					Bacteria;__Bacillota;__Clostridia;__Eubacteriales;__Oscillospiraceae;__Anaerotruncus	0.002	0.002	0.002	0.003	0.004	0.001	0	0.001	0.002
						av	0.002		0.0035		0.0005		0.0015
						st	0		0.000707107		0.000707107		0.000707107
					Bacteria;__Bacillota;__Clostridia;__Eubacteriales;__Oscillospiraceae;__Angelakisella	0.004	0.001	0.002	0.003	0.007	0.001	0.008	0.003	0.004
						av	0.0015		0.005		0.0045		0.0035
						st	0.000707107		0.00282843		0.00494975		0.000707107
					Bacteria;__Bacillota;__Clostridia;__Eubacteriales;__Oscillospiraceae;__Congzhengia	0.001	0	0.002	0	0	0	0	0.003	0
						av	0.001		0		0		0.0015
						st	0.00141421		0		0		0.00212132
					Bacteria;__Bacillota;__Clostridia;__Eubacteriales;__Oscillospiraceae;__Dysosmobacter	0	0	0	0	0	0	0	0	0
						av	0		0		0		0
						st	0		0		0		0
					Bacteria;__Bacillota;__Clostridia;__Eubacteriales;__Oscillospiraceae;__Fumia	0	0	0.001	0	0	0	0	0	0.001
						av	0.0005		0		0		0.0005
						st	0.000707107		0		0		0.000707107
					Bacteria;__Bacillota;__Clostridia;__Eubacteriales;__Oscillospiraceae;__Harryflintia	0	0	0	0	0.001	0	0	0	0
						av	0		0.0005		0		0
						st	0		0.000707107		0		0
					Bacteria;__Bacillota;__Clostridia;__Eubacteriales;__Oscillospiraceae;__Lawsonibacter	0.005	0.01	0.005	0.002	0.005	0.001	0.007	0.001	0.012
						av	0.0075		0.0035		0.004		0.0065
						st	0.00353553		0.00212132		0.00424264		0.00777817
					Bacteria;__Bacillota;__Clostridia;__Eubacteriales;__Oscillospiraceae;__Ligaoa	0	0	0	0	0	0	0	0	0
						av	0		0		0		0
						st	0		0		0		0
					Bacteria;__Bacillota;__Clostridia;__Eubacteriales;__Oscillospiraceae;__Mageeibacillus	0.001	0	0	0.004	0	0	0	0.003	0.002
						av	0		0.002		0		0.0025
						st	0		0.00282843		0		0.000707107
					Bacteria;__Bacillota;__Clostridia;__Eubacteriales;__Oscillospiraceae;__Marasmitruncus	0.001	0	0.001	0	0.001	0	0.003	0.001	0.002
						av	0.0005		0.0005		0.0015		0.0015
						st	0.000707107		0.000707107		0.00212132		0.000707107
					Bacteria;__Bacillota;__Clostridia;__Eubacteriales;__Oscillospiraceae;__Marseillibacter	0.01	0.012	0.008	0.01	0.011	0.002	0.012	0.007	0.017
						av	0.01		0.0105		0.007		0.012
						st	0.00282843		0.000707107		0.00707107		0.00707107
					Bacteria;__Bacillota;__Clostridia;__Eubacteriales;__Oscillospiraceae;__Merdimmobilis	0	0	0	0	0	0	0	0	0
						av	0		0		0		0
						st	0		0		0		0
					Bacteria;__Bacillota;__Clostridia;__Eubacteriales;__Oscillospiraceae;__Neglectibacter	0.001	0	0.001	0.001	0.001	0	0.001	0.001	0.002
						av	0.0005		0.001		0.0005		0.0015
						st	0.000707107		0		0.000707107		0.000707107
					Bacteria;__Bacillota;__Clostridia;__Eubacteriales;__Oscillospiraceae;__Oscillibacter	0.008	0.002	0.005	0.013	0.008	0.006	0.013	0.013	0.008
						av	0.0035		0.0105		0.0095		0.0105
						st	0.00212132		0.00353553		0.00494975		0.00353553
					Bacteria;__Bacillota;__Clostridia;__Eubacteriales;__Oscillospiraceae;__Paludihabitans	0	0	0	0	0	0	0.001	0	0
						av	0		0		0.0005		0
						st	0		0		0.000707107		0
					Bacteria;__Bacillota;__Clostridia;__Eubacteriales;__Oscillospiraceae;__Papillibacter	0	0	0	0	0	0	0	0	0
						av	0		0		0		0
						st	0		0		0		0
					Bacteria;__Bacillota;__Clostridia;__Eubacteriales;__Oscillospiraceae;__Petroclostridium	0	0	0	0	0	0	0	0.001	0
						av	0		0		0		0.0005
						st	0		0		0		0.000707107
					Bacteria;__Bacillota;__Clostridia;__Eubacteriales;__Oscillospiraceae;__Pseudoflavonifractor	0.001	0	0.001	0	0.001	0	0.002	0.002	0.003
						av	0.0005		0.0005		0.001		0.0025
						st	0.000707107		0.000707107		0.00141421		0.000707107
					Bacteria;__Bacillota;__Clostridia;__Eubacteriales;__Oscillospiraceae;__Ruminiclostridium	0.001	0.001	0	0	0	0.004	0	0.002	0.001
						av	0.0005		0		0.002		0.0015
						st	0.000707107		0		0.00282843		0.000707107
					Bacteria;__Bacillota;__Clostridia;__Eubacteriales;__Oscillospiraceae;__Ruminococcus	0.005	0.012	0.007	0.005	0	0.002	0.001	0.005	0.004
						av	0.0095		0.0025		0.0015		0.0045
						st	0.00353553		0.00353553		0.000707107		0.000707107
					Bacteria;__Bacillota;__Clostridia;__Eubacteriales;__Oscillospiraceae;__Ruthenibacterium	0	0	0	0	0	0	0	0	0
						av	0		0		0		0
						st	0		0		0		0
					Bacteria;__Bacillota;__Clostridia;__Eubacteriales;__Oscillospiraceae;__Saccharofermentans	0.002	0.004	0.001	0.004	0.001	0	0	0.002	0.001
						av	0.0025		0.0025		0		0.0015
						st	0.00212132		0.00212132		0		0.000707107
					Bacteria;__Bacillota;__Clostridia;__Eubacteriales;__Oscillospiraceae;__Scatolibacter	0	0	0	0	0	0	0	0	0
						av	0		0		0		0
						st	0		0		0		0
					Bacteria;__Bacillota;__Clostridia;__Eubacteriales;__Oscillospiraceae;__Sporobacter	0	0	0	0	0	0	0	0	0
						av	0		0		0		0
						st	0		0		0		0
					Bacteria;__Bacillota;__Clostridia;__Eubacteriales;__Oscillospiraceae;__Vescimonas	0.011	0.005	0.011	0.009	0.01	0.003	0.014	0.01	0.023
						av	0.008		0.0095		0.0085		0.0165
						st	0.00424264		0.000707107		0.00777817		0.00919239
					Bacteria;__Bacillota;__Clostridia;__Eubacteriales;__Peptococcaceae;__Dehalobacterium	0.002	0.001	0.002	0.003	0.002	0.001	0.002	0.002	0.001
						av	0.0015		0.0025		0.0015		0.0015
						st	0.000707107		0.000707107		0.000707107		0.000707107
					Bacteria;__Bacillota;__Clostridia;__Eubacteriales;__Peptococcaceae;__Peptococcus	0	0	0	0	0	0	0	0	0
						av	0		0		0		0
						st	0		0		0		0
					Bacteria;__Bacillota;__Clostridia;__Eubacteriales;__Vallitaleaceae;__Vallitalea	0.004	0.023	0.001	0	0.004	0	0	0.005	0
						av	0.012		0.002		0		0.0025
						st	0.0155563		0.00282843		0		0.00353553
					Bacteria;__Bacillota;__Erysipelotrichia;__Erysipelotrichales;__Erysipelotrichaceae;__Absiella	0	0	0	0	0	0	0	0	0
						av	0		0		0		0
						st	0		0		0		0
					Bacteria;__Bacillota;__Erysipelotrichia;__Erysipelotrichales;__Erysipelotrichaceae;__Amedibacillus	0	0	0	0	0.001	0	0	0	0
						av	0		0.0005		0		0
						st	0		0.000707107		0		0
					Bacteria;__Bacillota;__Erysipelotrichia;__Erysipelotrichales;__Erysipelotrichaceae;__Breznakia	0	0	0	0	0	0	0	0	0
						av	0		0		0		0
						st	0		0		0		0
					Bacteria;__Bacillota;__Erysipelotrichia;__Erysipelotrichales;__Erysipelotrichaceae;__Faecalibaculum	0.009	0.001	0.032	0.036	0	0	0	0	0
						av	0.0165		0.018		0		0
						st	0.0219203		0.0254558		0		0
					Bacteria;__Bacillota;__Erysipelotrichia;__Erysipelotrichales;__Erysipelotrichaceae;__Longibaculum	0	0.002	0	0	0	0	0	0	0
						av	0.001		0		0		0
						st	0.00141421		0		0		0
					Bacteria;__Bacillota;__Erysipelotrichia;__Erysipelotrichales;__Erysipelotrichaceae;__Tannockella	0	0.001	0	0	0	0	0	0	0
						av	0.0005		0		0		0
						st	0.000707107		0		0		0
					Bacteria;__Bacillota;__Erysipelotrichia;__Erysipelotrichales;__Turicibacteraceae;__Turicibacter	0.021	0.045	0	0	0	0.126	0.001	0	0
						av	0.0225		0		0.0635		0
						st	0.0318198		0		0.0883883		0
					Bacteria;__Bacteroidota;__Bacteroidia;__Bacteroidales;__Bacteroidaceae;__Bacteroides	0.034	0.048	0.033	0.015	0.032	0.027	0.054	0.027	0.035
						av	0.0405		0.0235		0.0405		0.031
						st	0.0106066		0.0120208		0.0190919		0.00565685
					Bacteria;__Bacteroidota;__Bacteroidia;__Bacteroidales;__Muribaculaceae;__Duncaniella	0.086	0.117	0.088	0.133	0.076	0.083	0.038	0.059	0.091
						av	0.1025		0.1045		0.0605		0.075
						st	0.0205061		0.0403051		0.0318198		0.0226274
					Bacteria;__Bacteroidota;__Bacteroidia;__Bacteroidales;__Muribaculaceae;__Heminiphilus	0.012	0.01	0.049	0.007	0	0.019	0.01	0	0.004
						av	0.0295		0.0035		0.0145		0.002
						st	0.0275772		0.00494975		0.00636396		0.00282843
					Bacteria;__Bacteroidota;__Bacteroidia;__Bacteroidales;__Muribaculaceae;__Muribaculum	0.052	0.059	0.063	0.072	0.043	0.041	0.05	0.029	0.063
						av	0.061		0.0575		0.0455		0.046
						st	0.00282843		0.0205061		0.00636396		0.0240416
					Bacteria;__Bacteroidota;__Bacteroidia;__Bacteroidales;__Muribaculaceae;__Paramuribaculum	0.03	0.031	0.02	0.02	0.028	0.037	0.044	0.023	0.041
						av	0.0255		0.024		0.0405		0.032
						st	0.00777817		0.00565685		0.00494975		0.0127279
					Bacteria;__Bacteroidota;__Bacteroidia;__Bacteroidales;__Muribaculaceae;__Sangeribacter	0.026	0.022	0.023	0.056	0.044	0.028	0.01	0.01	0.013
							0.0225		0.05		0.019		0.0115
							0.000707107		0.00848528		0.0127279		0.00212132
					Bacteria;__Bacteroidota;__Bacteroidia;__Bacteroidales;__Odoribacteraceae;__Culturomica	0.056	0.044	0.037	0.055	0.102	0.018	0.091	0.057	0.042
						av	0.0405		0.0785		0.0545		0.0495
						st	0.00494975		0.033234		0.0516188		0.0106066
					Bacteria;__Bacteroidota;__Bacteroidia;__Bacteroidales;__Prevotellaceae;__Prevotella	0.027	0.054	0.041	0.04	0.008	0.029	0.001	0.038	0.004
						av	0.0475		0.024		0.015		0.021
						ast	0.00919239		0.0226274		0.019799		0.0240416
					Bacteria;__Bacteroidota;__Bacteroidia;__Bacteroidales;__Rikenellaceae;__Alistipes	0.085	0.038	0.032	0.081	0.107	0.114	0.084	0.17	0.057
						av	0.035		0.094		0.099		0.1135
						ast	0.00424264		0.0183848		0.0212132		0.0799031
					Bacteria;__Bacteroidota;__Bacteroidia;__Bacteroidales;__Rikenellaceae;__Tidjanibacter	0.001	0.002	0.001	0.001	0	0.001	0.001	0.002	0.001
						av	0.0015		0.0005		0.001		0.0015
						st	0.000707107		0.000707107		0		0.000707107
					Bacteria;__Bacteroidota;__Bacteroidia;__Bacteroidales;__Tannerellaceae;__Parabacteroides	0.001	0.001	0.001	0	0	0	0.002	0	0.001
						av	0.001		0		0.001		0.0005
						st	0		0		0.00141421		0.000707107
					Bacteria;__Campylobacterota;__Epsilonproteobacteria;__Campylobacterales;__Helicobacteraceae;__Helicobacter	0.032	0.062	0.003	0.02	0.038	0.016	0.066	0	0.051
						AV	0.0325		0.029		0.041		0.0255
						st	0.0417193		0.0127279		0.0353553		0.0360624
					Bacteria;__Candidatus Melainabacteria;__;__Vampirovibrionales;__;__Vampirovibrio	0.002	0.001	0.002	0.002	0.001	0	0	0.005	0.003
						av	0.0015		0.0015		0		0.004
						st	0.000707107		0.000707107		0		0.00141421
					Bacteria;__Deferribacterota;__Deferribacteres;__Deferribacterales;__Mucispirillaceae;__Mucispirillum	0.004	0.005	0.001	0.003	0	0	0	0.005	0.017
						av	0.003		0.0015		0		0.011
						st	0.00282843		0.00212132		0		0.00848528
					Bacteria;__Mycoplasmatota;__Mollicutes;__Anaeroplasmatales;__Anaeroplasmataceae;__Anaeroplasma	0.015	0.012	0	0.02	0.019	0.003	0.008	0.061	0.001
						av	0.006		0.0195		0.0055		0.031
						st	0.00848528		0.000707107		0.00353553		0.0424264
					Bacteria;__Pseudomonadota;__Alphaproteobacteria;__Rhodospirillales;__Kiloniellaceae;__Aestuariispira	0.001	0.005	0.001	0.003	0	0	0	0.001	0
						av	0.003		0.0015		0		0.0005
						st	0.00282843		0.00212132		0		0.000707107
					Bacteria;__Pseudomonadota;__Alphaproteobacteria;__Rhodospirillales;__Rhodospirillaceae;__Rhodospirillum	0.001	0.004	0.001	0.003	0	0	0	0.001	0
						av	0.0025		0.0015		0		0.0005
						st	0.00212132		0.00212132		0		0.000707107
					Bacteria;__Pseudomonadota;__Betaproteobacteria;__Burkholderiales;__Sutterellaceae;__Parasutterella	0.001	0.001	0.003	0.001	0	0.002	0	0.001	0
						av	0.002		0.0005		0.001		0.0005
						st	0.00141421		0.000707107		0.00141421		0.000707107
					Bacteria;__Pseudomonadota;__Gammaproteobacteria;__Enterobacterales;__Enterobacteriaceae;__Escherichia	0	0	0	0	0	0	0	0	0
						av	0		0		0		0
						st	0		0		0		0
					Bacteria;__Thermodesulfobacteriota;__Desulfovibrionia;__Desulfovibrionales;__Desulfovibrionaceae;__Bilophila	0.001	0	0.001	0.001	0.001	0	0.002	0.002	0.002
						av	0.0005		0.001		0.001		0.002
						st	0.000707107		0		0.00141421		0
					Bacteria;__Thermodesulfobacteriota;__Desulfovibrionia;__Desulfovibrionales;__Desulfovibrionaceae;__Desulfovibrio	0.003	0.006	0.002	0.001	0.002	0	0.006	0	0.008
						av	0.004		0.0015		0.003		0.004
						st	0.00282843		0.000707107		0.00424264		0.00565685
					Bacteria;__Verrucomicrobiota;__Verrucomicrobiae;__Verrucomicrobiales;__Akkermansiaceae;__Akkermansia	0.034	0.068	0.202	0	0	0	0	0	0
						av	0.135		0		0		0
						st	0.0947523		0		0		0
					__;__;__;__;__;__	0.018	0.015	0.033	0.052	0.008	0.009	0.003	0.017	0.004
						av	0.024		0.03		0.006		0.0105
						st	0.0127279		0.0311127		0.00424264		0.00919239

## Sheet: Fig.4A
	Community richness & diversity
	SampleName	ASVs	Chao1	Shannon	Gini-Simpson	Good's Coverage
	obob_WT	269	269.2	6.32543	0.973898	0.99993
	obob_MPs_WT	258	258	6.68171	0.98125	1
	obob_KO	243	243	6.17182	0.965047	1
	obob_MPs_KO	278	278	6.39866	0.972374	0.999965
	obob_WT2	324	325.4	5.99697	0.94637	0.999721
	obob_MPs_WT2	284	284.3	6.36958	0.97185	0.999895
	obob_KO2	318	318	6.64595	0.975778	0.999965
	obob_MPs_KO2	302	302.067	6.72338	0.9791	0.99993
	SampleName	Chao1
	obob_WT	269.2
	obob_MPs_WT	258
	obob_KO	243
	obob_MPs_KO	278
	obob_WT2	325.4
	obob_MPs_WT2	284.3
	obob_KO2	318
	obob_MPs_KO2	302.067
	Group	Vehicle WT	MP WT	Vehicle KO	MP KO
	Chao1	269.2	258	278	243
		325.4	284.3	318	302.067
	aver	297.3	271.15	298	272.533
	st	39.7394	18.5969	28.2843	41.7664

## Sheet: Fig.4B
	Community richness & diversity
	SampleName	ASVs	Chao1	Shannon	Gini-Simpson	Good's Coverage
	obob_WT	269	269.2	6.32543	0.973898	0.99993
	obob_MPs_WT	258	258	6.68171	0.98125	1
	obob_KO	243	243	6.17182	0.965047	1
	obob_MPs_KO	278	278	6.39866	0.972374	0.999965
	obob_WT2	324	325.4	5.99697	0.94637	0.999721
	obob_MPs_WT2	284	284.3	6.36958	0.97185	0.999895
	obob_KO2	318	318	6.64595	0.975778	0.999965
	obob_MPs_KO2	302	302.067	6.72338	0.9791	0.99993
	SampleName	Shannon
	obob_WT	6.32543
	obob_MPs_WT	6.68171
	obob_KO	6.17182
	obob_MPs_KO	6.39866
	obob_WT2	5.99697
	obob_MPs_WT2	6.36958
	obob_KO2	6.64595
	obob_MPs_KO2	6.72338
	Group	Vehicle WT	MP WT	Vehicle KO	MP KO
	Shannon	6.32543	6.68171	6.17182	6.39866
		5.99697	6.36958	6.64595	6.72338
	aver	6.1612	6.52565	6.40888	6.56102
	st	0.23226	0.22071	0.335264	0.229613
